# Supplementary material for: The fluence–resolution relationship in holographic and coherent diffractive imaging
Source: J Appl Crystallogr. 2017 Mar 22;50(Pt 2):531–8. doi: 10.1107/S1600576717003065 (PMC5377347; doi:10.1107/S1600576717003065)
Supplement: Supplementary file 2 [file j-50-00531-sup2.zip]

Archive with 58 entries (54 files):
- Resolution-and-Fluence-master/
- Resolution-and-Fluence-master/LICENSE
- Resolution-and-Fluence-master/README.md
- Resolution-and-Fluence-master/Scripts/
- Resolution-and-Fluence-master/Scripts/dicty_sketch.png
- Resolution-and-Fluence-master/Scripts/durer.png
- Resolution-and-Fluence-master/Scripts/fluence_cdi_vs_nfh.m
- Resolution-and-Fluence-master/Scripts/mandrill.png
- Resolution-and-Fluence-master/Scripts/reconstructability.m
- Resolution-and-Fluence-master/Scripts/reconstructability2.m
- Resolution-and-Fluence-master/Scripts/res_vs_dose.m
- Resolution-and-Fluence-master/Scripts/support_dicty_ff.mat
- Resolution-and-Fluence-master/Tools/
- Resolution-and-Fluence-master/Tools/DFT.m
- Resolution-and-Fluence-master/Tools/FSC.m
- Resolution-and-Fluence-master/Tools/IDFT.m
- Resolution-and-Fluence-master/Tools/Propagator.m
- Resolution-and-Fluence-master/Tools/PropagatorGPU.m
- Resolution-and-Fluence-master/Tools/RAAR_ff.m
- Resolution-and-Fluence-master/Tools/RAAR_nf.m
- Resolution-and-Fluence-master/Tools/binary_bitmap.m
- Resolution-and-Fluence-master/Tools/circshift_sp.m
- Resolution-and-Fluence-master/Tools/compile_kernel.sh
- Resolution-and-Fluence-master/Tools/dftregistration.m
- Resolution-and-Fluence-master/Tools/export_fig/
- Resolution-and-Fluence-master/Tools/export_fig/.gitignore
- Resolution-and-Fluence-master/Tools/export_fig/LICENSE
- Resolution-and-Fluence-master/Tools/export_fig/README.md
- Resolution-and-Fluence-master/Tools/export_fig/append_pdfs.m
- Resolution-and-Fluence-master/Tools/export_fig/change_value.m
- Resolution-and-Fluence-master/Tools/export_fig/copyfig.m
- Resolution-and-Fluence-master/Tools/export_fig/crop_borders.m
- Resolution-and-Fluence-master/Tools/export_fig/eps2pdf.m
- Resolution-and-Fluence-master/Tools/export_fig/export_fig.m
- Resolution-and-Fluence-master/Tools/export_fig/fix_lines.m
- Resolution-and-Fluence-master/Tools/export_fig/ghostscript.m
- Resolution-and-Fluence-master/Tools/export_fig/im2gif.m
- Resolution-and-Fluence-master/Tools/export_fig/isolate_axes.m
- Resolution-and-Fluence-master/Tools/export_fig/pdf2eps.m
- Resolution-and-Fluence-master/Tools/export_fig/pdftops.m
- Resolution-and-Fluence-master/Tools/export_fig/print2array.m
- Resolution-and-Fluence-master/Tools/export_fig/print2eps.m
- Resolution-and-Fluence-master/Tools/export_fig/read_write_entire_textfile.m
- Resolution-and-Fluence-master/Tools/export_fig/save_fig.m
- Resolution-and-Fluence-master/Tools/export_fig/user_string.m
- Resolution-and-Fluence-master/Tools/export_fig/using_hg2.m
- Resolution-and-Fluence-master/Tools/hio_farfield.m
- Resolution-and-Fluence-master/Tools/hio_fresnel.m
- Resolution-and-Fluence-master/Tools/intersections.m
- Resolution-and-Fluence-master/Tools/jscalebar.m
- Resolution-and-Fluence-master/Tools/kaiser_bessel.m
- Resolution-and-Fluence-master/Tools/mid.m
- Resolution-and-Fluence-master/Tools/pad_fadeout.m
- Resolution-and-Fluence-master/Tools/pad_to_size.m
- Resolution-and-Fluence-master/Tools/prepare_probe.m
- Resolution-and-Fluence-master/Tools/prop_kernel.cu
- Resolution-and-Fluence-master/Tools/prop_kernel.ptx
- Resolution-and-Fluence-master/Tools/side_by_side.m
