# Supplementary material for: The fluence–resolution relationship in holographic and coherent diffractive imaging
Source: J Appl Crystallogr. 2017 Mar 22;50(Pt 2):531–8. doi: 10.1107/S1600576717003065 (PMC5377347; doi:10.1107/S1600576717003065)
Supplement: Supplementary file 2 [file j-50-00531-sup2.zip › Resolution-and-Fluence-master/README.md]

# Resolution-and-Fluence
supplemental scripts to the paper “The Fluence-Resolution Relationship in  Holographic and Coherent Diffractive Imaging”
submitted to Acta Crystallographica A
