# Supplementary material for: The fluence–resolution relationship in holographic and coherent diffractive imaging
Source: J Appl Crystallogr. 2017 Mar 22;50(Pt 2):531–8. doi: 10.1107/S1600576717003065 (PMC5377347; doi:10.1107/S1600576717003065)
Supplement: Supplementary file 2 [file j-50-00531-sup2.zip › Resolution-and-Fluence-master/Tools/DFT.m]

%%%%%%%%%%%%%%%%%%%%%%%%%%%% FUNCTION DFT %%%%%%%%%%%%%%%%%%%%%%%%%%%%%%%%%
%
% Author: A.-L. Robisch
%
% Purpose:  Fourier-transformation of a centered 2D array
%
% Input:   field: 2D array to be transformed
%
% Output:  DFTfield: transformed field
%
%
% Date: 22.01.2015
%%%%%%%%%%%%%%%%%%%%%%%%%%%%%%%%%%%%%%%%%%%%%%%%%%%%%%%%%%%%%%%%%%%%%%%%%%%


function DFTfield = DFT(field)

px=size(field,2);            % number of pixel in x
py=size(field,1);            % number of pixel in y
 
DFTfield=1/sqrt(px*py)*fftshift(fft2(ifftshift(field)));     
