# Supplementary material for: The fluence–resolution relationship in holographic and coherent diffractive imaging
Source: J Appl Crystallogr. 2017 Mar 22;50(Pt 2):531–8. doi: 10.1107/S1600576717003065 (PMC5377347; doi:10.1107/S1600576717003065)
Supplement: Supplementary file 2 [file j-50-00531-sup2.zip › Resolution-and-Fluence-master/Tools/circshift_sp.m]

function [res] = circshift_sp(A, shift)
% Subpixel accuracy circshift using linear interpolation in real space
% aru 2014

    a=floor(shift(2));
    b=floor(shift(1));
    wx = shift(2)-a;
    wy = shift(1)-b;

    res = circshift(A,[b,a]).*(1-wy) + circshift(A,[b+1,a]).*wy;
    res = res.*(1-wx) + circshift(res,[0,1]).*wx;
end
