# Supplementary material for: The fluence–resolution relationship in holographic and coherent diffractive imaging
Source: J Appl Crystallogr. 2017 Mar 22;50(Pt 2):531–8. doi: 10.1107/S1600576717003065 (PMC5377347; doi:10.1107/S1600576717003065)
Supplement: Supplementary file 2 [file j-50-00531-sup2.zip › Resolution-and-Fluence-master/Tools/compile_kernel.sh]

/usr/local/cuda/bin/nvcc -m64 -c -ptx -std=c++11 -arch sm_35 -ccbin g++ --compiler-options -fPIC,-fopenmp,-std=c++11 --ptxas-options=-v -I/scratch/johannes/SciPAL/include -I/usr/local/cuda/include -I/usr/local/cuda/sdk/shared/inc -I/usr/local/cuda/include -I/usr/local/cuda/samples/common/inc/ -I/usr/local/cuda/sdk/CUDALibraries/common/inc/ -I/scratch/johannes/SciPAL/include -I/scratch/johannes/SciPAL/ -I/usr/local/dealii/include -o prop_kernel.ptx prop_kernel.cu
