# Supplementary material for: The fluence–resolution relationship in holographic and coherent diffractive imaging
Source: J Appl Crystallogr. 2017 Mar 22;50(Pt 2):531–8. doi: 10.1107/S1600576717003065 (PMC5377347; doi:10.1107/S1600576717003065)
Supplement: Supplementary file 2 [file j-50-00531-sup2.zip › Resolution-and-Fluence-master/Tools/export_fig/append_pdfs.m]

%APPEND_PDFS Appends/concatenates multiple PDF files
%
% Example:
%   append_pdfs(output, input1, input2, ...)
%   append_pdfs(output, input_list{:})
%   append_pdfs test.pdf temp1.pdf temp2.pdf
%
% This function appends multiple PDF files to an existing PDF file, or
% concatenates them into a PDF file if the output file doesn't yet exist.
%
% This function requires that you have ghostscript installed on your
% system. Ghostscript can be downloaded from: http://www.ghostscript.com
%
% IN:
%    output - string of output file name (including the extension, .pdf).
%             If it exists it is appended to; if not, it is created.
%    input1 - string of an input file name (including the extension, .pdf).
%             All input files are appended in order.
%    input_list - cell array list of input file name strings. All input
%                 files are appended in order.

% Copyright: Oliver Woodford, 2011

% Thanks to Reinhard Knoll for pointing out that appending multiple pdfs in
% one go is much faster than appending them one at a time.

% Thanks to Michael Teo for reporting the issue of a too long command line.
% Issue resolved on 5/5/2011, by passing gs a command file.

% Thanks to Martin Wittmann for pointing out the quality issue when
% appending multiple bitmaps.
% Issue resolved (to best of my ability) 1/6/2011, using the prepress
% setting

function append_pdfs(varargin)
% Are we appending or creating a new file
append = exist(varargin{1}, 'file') == 2;
if append
    output = [tempname '.pdf'];
else
    output = varargin{1};
    varargin = varargin(2:end);
end
% Create the command file
cmdfile = [tempname '.txt'];
fh = fopen(cmdfile, 'w');
fprintf(fh, '-q -dNOPAUSE -dBATCH -sDEVICE=pdfwrite -dPDFSETTINGS=/prepress -sOutputFile="%s" -f', output);
fprintf(fh, ' "%s"', varargin{:});
fclose(fh);
% Call ghostscript
ghostscript(['@"' cmdfile '"']);
% Delete the command file
delete(cmdfile);
% Rename the file if needed
if append
    movefile(output, varargin{1});
end
end
