# Supplementary material for: The fluence–resolution relationship in holographic and coherent diffractive imaging
Source: J Appl Crystallogr. 2017 Mar 22;50(Pt 2):531–8. doi: 10.1107/S1600576717003065 (PMC5377347; doi:10.1107/S1600576717003065)
Supplement: Supplementary file 2 [file j-50-00531-sup2.zip › Resolution-and-Fluence-master/Tools/export_fig/copyfig.m]

%COPYFIG Create a copy of a figure, without changing the figure
%
% Examples:
%   fh_new = copyfig(fh_old)
%
% This function will create a copy of a figure, but not change the figure,
% as copyobj sometimes does, e.g. by changing legends.
%
% IN:
%    fh_old - The handle of the figure to be copied. Default: gcf.
%
% OUT:
%    fh_new - The handle of the created figure.

% Copyright (C) Oliver Woodford 2012

function fh = copyfig(fh)
% Set the default
if nargin == 0
    fh = gcf;
end
% Is there a legend?
if isempty(findall(fh, 'Type', 'axes', 'Tag', 'legend'))
    % Safe to copy using copyobj
    fh = copyobj(fh, 0);
else
    % copyobj will change the figure, so save and then load it instead
    tmp_nam = [tempname '.fig'];
    hgsave(fh, tmp_nam);
    fh = hgload(tmp_nam);
    delete(tmp_nam);
end
end
