# Supplementary material for: The fluence–resolution relationship in holographic and coherent diffractive imaging
Source: J Appl Crystallogr. 2017 Mar 22;50(Pt 2):531–8. doi: 10.1107/S1600576717003065 (PMC5377347; doi:10.1107/S1600576717003065)
Supplement: Supplementary file 2 [file j-50-00531-sup2.zip › Resolution-and-Fluence-master/Tools/export_fig/save_fig.m]

% Usage:
% 
% savefig(figurehandle,filename)
% savefig(filename)
%
% Saves the current or specified figure with the filename as .pdf, .png and
% .fig file

function save_fig(figurehandle,filename)

	if nargin==1
		filename = figurehandle;
		figurehandle = gcf;
	end
    
	tmp = version;
    if str2double(tmp(1:3))>8.2
        savefig([filename '.fig']);
        export_fig(figurehandle,[filename '.pdf']);
        export_fig(figurehandle,[filename '.png']);
    else
        saveas(figurehandle,filename,'fig');
        export_fig(figurehandle,[filename '.pdf']);
        export_fig(figurehandle,[filename '.png']);   
    end
end
