# Supplementary material for: The fluence–resolution relationship in holographic and coherent diffractive imaging
Source: J Appl Crystallogr. 2017 Mar 22;50(Pt 2):531–8. doi: 10.1107/S1600576717003065 (PMC5377347; doi:10.1107/S1600576717003065)
Supplement: Supplementary file 2 [file j-50-00531-sup2.zip › Resolution-and-Fluence-master/Tools/export_fig/using_hg2.m]

%USING_HG2 Determine if the HG2 graphics pipeline is used
%
%   tf = using_hg2(fig)
%
%IN:
%   fig - handle to the figure in question.
%
%OUT:
%   tf - boolean indicating whether the HG2 graphics pipeline is being used
%        (true) or not (false).

function tf = using_hg2(fig)
try
    tf = ~graphicsversion(fig, 'handlegraphics');
catch
    tf = false;
end
end
